# Supplementary material for: Decoding Protein-Methylating METTLs in Humans: Structural, Functional, and Disease Insights over the Past Decade
Source: Int J Mol Sci. 2026 Jul 22;27(14):6532. doi: 10.3390/ijms27146532 (PMC13410288; doi:10.3390/ijms27146532)
Supplement: Supplementary file 1 [file ijms-27-06532-s001.zip]

Archive with 2 entries (2 files):
- ijms-4423138 supplementary figures.pdf
- Section 6.1 plots and supplementary.pptx
